# Supplementary material for: Transcriptional Profile of Mycobacterium tuberculosis in an in vitro Model of Intraocular Tuberculosis
Source: Front Cell Infect Microbiol. 2018 Oct 2;8:330. doi: 10.3389/fcimb.2018.00330 (PMC6175983; doi:10.3389/fcimb.2018.00330)
Supplement: Supplementary Table 3 — Mycobacterium tuberculosis proteins of biosynthesis, central dogma, energy, cellular process, and cell exterior pathways whose transcripts were upregulated (> ±1.15 Log2 FC) during intracellular multiplication of bacteria at 3-days post-infection in in vitro model of intraocular tuberculosis. [file Table_3.XLSX]

## Sheet: Sheet1
Supplementary Table 3. The M. tuberculosis proteins of biosynthesis, central dogma, energy, cellular process and cell exterior pathway whose transcripts were upregulated (> +1.15 Log2 FC) during intracellular multiplication of bacteria at 3-day post infection in in vitro model of intraocular tuberculosis.
#Biosynthesis: This cellular function category contains pathways that constitute a cell's complete spectrum of biosynthetic capacities, including the routes of synthesis of small molecules, macromolecules and cell structure components.
#Central dogma: This cellular function category contains pathways that constitute a cell's complete spectrum of translation and transcription capacities including the DNA/RNA/protein metabolism and protein folding and secretion components.
# Energy: This class contains the pathways of central metabolism (glycolysis, pentose phosphate pathways, and TCA cycle), which collectively produce the 13 starting materials, sometimes termed precursor metabolites, for all cellular biosynthesis. Other degradative pathways, sometimes termed feeder pathways, feed into central metabolism. This class also contains the pathways that generate energy u…
# Cellular process: This class contains the pathways of proteins involved in adhesion, interaction with host, cell cycle and division.
#Cell exterior: This class contains the pathways of proteins involved in synthesis of cell wall component, lipopolysaccharide metabolism and also constitute of transport proteins, plasma membrane, cell wall biogenesis/organization.
#The definations were adopted from BioCyc database(cited in manuscript: Karp et al., 2017)
Biosynthesis					Central dogma					Energy					Cellular Process					Cell Extrerior
Category	ID (BioCyc)	Name (M. tuberculosis proteins)	Log2 Fold Change		Category	ID (BioCyc)	Name (M. tuberculosis proteins)	Log2 Fold Change		Category	ID (BioCyc)	Name (M. tuberculosis proteins)	Log2 Fold Change		Category	ID (BioCyc)	Name (M. tuberculosis proteins)	Log2 Fold Change		Category	ID (BioCyc)	Name (M. tuberculosis proteins)	Rv number	Log2 Fold Change
Amino Acid Biosynthesis	G185E-7616	probable O-acetylhomoserine sulfhydrylase (metC)	6.625		RNA Metabolism	G185E-5401	possible membrane protein (Rv1230c)	10.123		Pentose Phosphate Pathway	G185E-5628	probable 6-phosphogluconolactonase (devB)	4.644		Proteins Involved in Symbiosis (except viral)	G185E-7350	putative triacylglycerol synthase (tgs4)	3.832		Cell Wall Component Proteins	G185E-5401	possible membrane protein (Rv1230c)		10.123
Other Biosynthesis	G185E-7616	probable O-acetylhomoserine sulfhydrylase (metC)	6.625		Protein Metabolism	G185E-6920	possible secreted protease (Rv2672)	7.698		Aerobic Respiration	G185E-7418	probable NADH dehydrogenase I (chain I) (nuoI)	4.358		Other Pathogenesis Proteins	G185E-7721	putative ESAT-6 like protein (esxT)	3.651		Transport Proteins	G185E-5640	probable unidentified antibiotic-transport integral membrane ABC transporter (Rv1457c)		9.307
Amines and Polyamines Biosynthesis	G185E-6843	probable spermidine synthase (speE)	5.845		DNA Metabolism	G185E-4769	probable exonuclease V (gamma chain) (recC)	6.702		TCA cycle	G185E-5411	malate dehydrogenase (mdh)	2.636		Proteins Involved in Interaction with Host	G185E-6513	conserved hypothetical protein (Rv2295)	3.563		Plasma Membrane Proteins	G185E-5640	probable unidentified antibiotic-transport integral membrane ABC transporter (Rv1457c)		9.307
Fatty Acids and Lipids Biosynthesis	G185E-4792	possible malonyl CoA-acyl carrier protein transacylase (fabD2)	4.696		Translation Proteins	G185E-6260	30S ribosomal protein S14 (rpsN2)	6.144		Fermentation	G185E-5411	malate dehydrogenase (mdh)	2.636		Proteins Involved in Symbiosis (except viral)	G185E-6513	conserved hypothetical protein (Rv2295)	3.563		Transport Proteins	G185E-7946	probable dipeptide-transport ATP-binding protein ABC transporter (dppD)		8.658
Fatty Acids and Lipids Biosynthesis	G185E-5309	2-trans-enoyl-ACP isomerase (echA10)	3.912		Protein Metabolism	G185E-6260	30S ribosomal protein S14 (rpsN2)	6.144		Other Energy	G185E-5411	malate dehydrogenase (mdh)	2.636		Proteins Involved in Symbiosis (except viral)	G185E-6448	probable conserved transmembrane protein (Rv2235)	3.525		Plasma Membrane Proteins	G185E-7946	probable dipeptide-transport ATP-binding protein ABC transporter (dppD)		8.658
Cofactors, Prosthetic Groups, Electron Carriers Biosynthesis	G185E-6925	probable protoporphyrinogen oxidase (hemY)	3.895		Transcription Proteins	G185E-4923	conserved hypothetical protein (Rv0775)	5.919		Fermentation	G185E-5743	probable fumarate reductase [membrane anchor subunit] (frdD)	2.462		Other Pathogenesis Proteins	G185E-4820	possible conserved membrane protein (mmpS5)	3.517		Plasma Membrane Proteins	G185E-8149	possible membrane protein (Rv3851)		7.23
Fatty Acids and Lipids Biosynthesis	G185E-4418	trehalose 2-sulfotransferase (Rv0295c)	3.531		RNA Metabolism	G185E-4923	conserved hypothetical protein (Rv0775)	5.919		Fermentation	G185E-5740	probable fumarate reductase [flavoprotein subunit] (frdA)	2.343		Proteins Involved in Interaction with Host	G185E-6519	probable cutinase (cut2)	3.469		Plasma Membrane Proteins	G185E-4769	probable exonuclease V (gamma chain) (recC)		6.702
Amino Acid Biosynthesis	G185E-4185	serine hydroxymethyltransferase (glyA2)	3.353		RNA Metabolism	G185E-7042	probable tRNA pseudouridine synthase B (truB)	5.454		Aerobic Respiration	G185E-7412	probable NADH dehydrogenase I (chain C) (nuoC)	2.279		Proteins Involved in Symbiosis (except viral)	G185E-6519	probable cutinase (cut2)	3.469		Cell Wall Component Proteins	G185E-4769	probable exonuclease V (gamma chain) (recC)		6.702
Cofactors, Prosthetic Groups, Electron Carriers Biosynthesis	G185E-4185	serine hydroxymethyltransferase (glyA2)	3.353		RNA Metabolism	G185E-7696	probable O-sialoglycoprotein endopeptidase (gcp)	5.369		Aerobic Respiration	G185E-6404	probable ubiquinol-cytochrome C reductase (qcrC)	1.828		Proteins Involved in Response to Virus	G185E-7070	hypothetical protein (Rv2820c)	3.389		Cell Wall Component Proteins	G185E-6260	30S ribosomal protein S14 (rpsN2)		6.144
Cofactors, Prosthetic Groups, Electron Carriers Biosynthesis	G185E-4681	naphthoate synthase monomer (menB)	3.286		Protein Metabolism	G185E-7696	probable O-sialoglycoprotein endopeptidase (gcp)	5.369		Fermentation	G185E-4589	dihydrolipoamide dehydrogenase subunit (lpdC)	1.791		Other Pathogenesis Proteins	G185E-4694	menaquinone Î²-prenyl reductase (menJ)	2.814		Plasma Membrane Proteins	G185E-4923	conserved hypothetical protein (Rv0775)		5.919
Cell Structures Biosynthesis	G185E-8104	arabinogalactan UDP-galactofuranosyltransferase 2 (glfT2)	3.254		Protein Metabolism	G185E-6040	possible sensor-transducer protein (blaR)	5.026		Other Energy	G185E-4589	dihydrolipoamide dehydrogenase subunit (lpdC)	1.791		Proteins Involved in Adhesion	G185E-4287	mce-family protein Mce1A (mce1A)	2.758		Cell Wall Component Proteins	G185E-4923	conserved hypothetical protein (Rv0775)		5.919
Fatty Acids and Lipids Biosynthesis	G185E-7553	possible bifunctional protein BirA: biotin operon repressor + biotin--[acetyl-CoA-carboxylase] synthetase (biotin--protein ligase) (birA)	3.004		RNA Metabolism	G185E-5728	conserved hypothetical protein member of yabO/yceC/yfiI family (Rv1540)	4.76		Fermentation	G185E-4204	possible formate hydrogenase (hycE)	1.745		Proteins Involved in Interaction with Host	G185E-4287	mce-family protein Mce1A (mce1A)	2.758		Plasma Membrane Proteins	G185E-6843	probable spermidine synthase (speE)	Rv2601	5.845
Amino Acid Biosynthesis	G185E-4873	possible D-3-phosphoglycerate dehydrogenase (serA2)	2.832		DNA Metabolism	G185E-4886	probable transposase (fragment) (Rv0741)	4.741		Hydrogen Production	G185E-4204	possible formate hydrogenase (hycE)	1.745		Proteins Involved in Symbiosis (except viral)	G185E-4287	mce-family protein Mce1A (mce1A)	2.758		Cell Wall Component Proteins	G185E-6843	probable spermidine synthase (speE)	Rv2601	5.845
Cofactors, Prosthetic Groups, Electron Carriers Biosynthesis	G185E-4694	menaquinone Î²-prenyl reductase (menJ)	2.814		DNA Metabolism	G185E-6894	probable integrase (Rv2646)	4.339		Aerobic Respiration	G185E-7414	probable NADH dehydrogenase I (chain E) (nuoE)	1.606		Proteins Involved in Interaction with Host	G185E-4567	PPE family protein PPE10	2.74		Plasma Membrane Proteins	G185E-4891	PE-PGRS family protein PE_PGRS9		5.656
Amino Acid Biosynthesis	G185E-6776	3-dehydroquinate dehydratase (aroD)	2.706		Protein Metabolism	G185E-7383	probable molybdenum cofactor biosynthesis protein E (moaE1)	4.214		Aerobic Respiration	G185E-7419	probable NADH dehydrogenase I (chain J) (nuoJ)	1.603		Proteins Involved in Symbiosis (except viral)	G185E-4567	PPE family protein PPE10	2.74		Cell Wall Component Proteins	G185E-7042	probable tRNA pseudouridine synthase B (truB)		5.454
Other Biosynthesis	G185E-6776	3-dehydroquinate dehydratase (aroD)	2.706		DNA Metabolism	G185E-7137	probable transposase (Rv2885c)	3.805		Aerobic Respiration	G185E-7577	NAD(P)H quinone reductase (lpdA)	1.557		Other Pathogenesis Proteins	G185E-8170	PE family-related protein PE35	2.421		Plasma Membrane Proteins	G185E-6984	regulatory protein (recX)		5.105
Amino Acid Biosynthesis	G185E-5566	probable carbamoyl-phosphate synthase small chain (carA)	2.69		RNA Metabolism	G185E-7053	conserved hypothetical protein (Rv2803)	3.728		Fermentation	G185E-4202	possible hydrogenase (hycP)	1.535		Cell Cycle and Division Proteins	G185E-6361	UDP-N-acetylglucosamine--N-acetylmuramyl-(pentapeptide) pyrophosphoryl-decaprenol N-acetylglucosamine transferase (murG)	2.414		Plasma Membrane Proteins	G185E-6040	possible sensor-transducer protein (blaR)		5.026
Nucleosides and Nucleotides Biosynthesis	G185E-5566	probable carbamoyl-phosphate synthase small chain (carA)	2.69		RNA Metabolism	G185E-4972	possible transcriptional regulatory protein (Rv0823c)	3.725		Hydrogen Production	G185E-4202	possible hydrogenase (hycP)	1.535		Proteins Involved in Interaction with Host	G185E-7216	dimycocerosyl phenolphthiocerol rhamnosyltransferase (Rv2962c)	2.409		Plasma Membrane Proteins	G185E-5706	conserved hypothetical protein (Rv1518)		4.876
Carbohydrates Biosynthesis	G185E-5411	malate dehydrogenase (mdh)	2.636		RNA Metabolism	G185E-6160	possible toxin VapC35. Contains PIN domain. (vapC35)	3.682		Aerobic Respiration	G185E-7420	probable NADH dehydrogenase I (chain K) (nuoK)	1.318		Proteins Involved in Symbiosis (except viral)	G185E-7216	dimycocerosyl phenolphthiocerol rhamnosyltransferase (Rv2962c)	2.409		Plasma Membrane Proteins	G185E-6644	conserved hypothetical protein (Rv2414c)		4.664
Fatty Acids and Lipids Biosynthesis	G185E-5058	putative acetyl-coenzyme A carboxylase carboxyl transferase (subunit beta) (accD3)	2.614		RNA Metabolism	G185E-6882	conserved hypothetical protein (Rv2638)	3.485							Proteins Involved in Interaction with Host	G185E-5609	probable esterase (lipO)	2.352		Plasma Membrane Proteins	G185E-5628	probable 6-phosphogluconolactonase (devB)		4.644
Fatty Acids and Lipids Biosynthesis	G185E-8098	rv3802c lipase/thioesterase (Rv3802c)	2.548		Translation Proteins	G185E-7736	30S ribosomal protein S11 (rpsK)	3.388							Proteins Involved in Symbiosis (except viral)	G185E-5609	probable esterase (lipO)	2.352		Plasma Membrane Proteins	G185E-4266	possible quinone oxidoreductase (NADPH:quinone oxidoreductase) (zeta-crystallin) (Rv0149)		4.615
Cell Structures Biosynthesis	G185E-6361	UDP-N-acetylglucosamine--N-acetylmuramyl-(pentapeptide) pyrophosphoryl-decaprenol N-acetylglucosamine transferase (murG)	2.414		RNA Metabolism	G185E-7736	30S ribosomal protein S11 (rpsK)	3.388							Proteins Involved in Interaction with Host	G185E-5950	plcD	2.347		Transport Proteins	G185E-5639	probable unidentified antibiotic-transport integral membrane ABC transporter (Rv1456c)		4.58
Fatty Acids and Lipids Biosynthesis	G185E-7216	dimycocerosyl phenolphthiocerol rhamnosyltransferase (Rv2962c)	2.409		Protein Metabolism	G185E-7736	30S ribosomal protein S11 (rpsK)	3.388							Proteins Involved in Symbiosis (except viral)	G185E-5950	plcD	2.347		Plasma Membrane Proteins	G185E-5639	probable unidentified antibiotic-transport integral membrane ABC transporter (Rv1456c)		4.58
Carbohydrates Biosynthesis	G185E-5175	probable ribose-phosphate pyrophosphokinase (prsA)	2.346		Protein Metabolism	G185E-6701	probable aminopeptidase N (pepN)	3.339							Other Pathogenesis Proteins	G185E-5950	plcD	2.347		Plasma Membrane Proteins	G185E-6195	conserved protein (Rv1993c)		4.446
Carbohydrates Biosynthesis	G185E-4446	probable UDP-glucose 6-dehydrogenase (udgA)	2.292		Protein Metabolism	G185E-7461	possible conserved secreted protein (Rv3194c)	3.281							Proteins Involved in Interaction with Host	G185E-6055	alanine and proline rich secreted protein (apa)	2.054		Plasma Membrane Proteins	G185E-7418	probable NADH dehydrogenase I (chain I) (nuoI)		4.358
Amino Acid Biosynthesis	G185E-6402	probable anthranilate phosphoribosyltransferase (trpD)	2.291		RNA Metabolism	G185E-7695	10 kDa chaperonin (groES)	3.213							Proteins Involved in Symbiosis (except viral)	G185E-6055	alanine and proline rich secreted protein (apa)	2.054		Cell Wall Component Proteins	G185E-7418	probable NADH dehydrogenase I (chain I) (nuoI)		4.358
Amino Acid Biosynthesis	G185E-7002	probable dihydrodipicolinate synthase (dapA)	2.208		Protein Folding and Secretion	G185E-7695	10 kDa chaperonin (groES)	3.213							Other Pathogenesis Proteins	G185E-4589	dihydrolipoamide dehydrogenase subunit (lpdC)	1.791		Plasma Membrane Proteins	G185E-6465	probable glycerol-3-phosphate dehydrogenase (glpD1)		4.207
Amino Acid Biosynthesis	G185E-6618	probable 3'-phosphoadenosine 5'-phosphosulfate reductase (cysH)	2.197		RNA Metabolism	G185E-7445	hypothetical alanine rich protein (Rv3180c)	3.202							Proteins Involved in Symbiosis (except viral)	G185E-7506	polyphosphate kinase (ppk2)	1.73		Cell Wall Component Proteins	G185E-6465	probable glycerol-3-phosphate dehydrogenase (glpD1)		4.207
Fatty Acids and Lipids Biosynthesis	G185E-4246	antigen 85C (fbpC)	2.126		DNA Metabolism	G185E-5508	probable ATP-dependent helicase (dinG)	3.1							Proteins Involved in Interaction with Host	G185E-6288	conserved hypothetical protein (Rv2082)	1.729		Plasma Membrane Proteins	G185E-4595	3-hydroxybutyryl-CoA dehydrogenase (fadB2)		4.028
Cell Structures Biosynthesis	G185E-4246	antigen 85C (fbpC)	2.126		Translation Proteins	G185E-7739	probable translation initiation factor if-1 (infA)	3.091							Proteins Involved in Symbiosis (except viral)	G185E-6288	conserved hypothetical protein (Rv2082)	1.729		Plasma Membrane Proteins	G185E-7950	acetyl-coenzyme A synthetase (acs)		3.956
Cofactors, Prosthetic Groups, Electron Carriers Biosynthesis	G185E-6619	ferrochelatase (che1)	1.981		Protein Metabolism	G185E-7739	probable translation initiation factor if-1 (infA)	3.091							Other Pathogenesis Proteins	G185E-6079	probable resuscitation-promoting factor (rpfC)	1.699		Cell Wall Component Proteins	G185E-7950	acetyl-coenzyme A synthetase (acs)		3.956
Nucleosides and Nucleotides Biosynthesis	G185E-5572	probable guanylate kinase (gmk)	1.938		DNA Metabolism	G185E-8008	DNA polymerase III (subunit gamma/tau) DnaZ/X (dnaZX)	3.081							Other Pathogenesis Proteins	G185E-7693	transcriptional regulatory protein WhiB-like WhiB3. Contains [4FE-4S] cluster. (whiB3)	1.627		Plasma Membrane Proteins	G185E-7868	PE-PGRS family protein PE_PGRS58		3.946
Cofactors, Prosthetic Groups, Electron Carriers Biosynthesis	G185E-5163	probable para-aminobenzoate synthase component I PABD (pabB)	1.928		Protein Metabolism	G185E-7553	possible bifunctional protein BirA: biotin operon repressor + biotin--[acetyl-CoA-carboxylase] synthetase (biotin--protein ligase) (birA)	3.004							Proteins Involved in Interaction with Host	G185E-5313	probable conserved transmembrane transport protein (mmpL13b)	1.6		Plasma Membrane Proteins	G185E-5309	2-trans-enoyl-ACP isomerase (echA10)	Rv1142c	3.912
Cofactors, Prosthetic Groups, Electron Carriers Biosynthesis	G185E-4589	dihydrolipoamide dehydrogenase subunit (lpdC)	1.791		Protein Metabolism	G185E-7031	probable zinc protease (pepR)	2.995							Proteins Involved in Symbiosis (except viral)	G185E-5313	probable conserved transmembrane transport protein (mmpL13b)	1.6		Plasma Membrane Proteins	G185E-4158	possible oxidoreductase (Rv0044c)		3.848
Fatty Acids and Lipids Biosynthesis	G185E-4697	probable glycerol-3-phosphate dehydrogenase [NAD(P)+] (gpdA1)	1.788		RNA Metabolism	G185E-7982	possible toxin VapC48. Contains PIN domain. (vapC48)	2.92							Proteins Involved in Genetic Transfer	G185E-7148	conserved hypothetical protein (Rv2896c)	1.578		Plasma Membrane Proteins	G185E-7350	putative triacylglycerol synthase (tgs4)		3.832
Amino Acid Biosynthesis	G185E-6545	probable ornithine aminotransferase (C-terminus part) (rocD2)	1.787		DNA Metabolism	G185E-7241	DNA-binding protein HU homolog (hupB)	2.822							Other Pathogenesis Proteins	G185E-5335	probable conserved lipoprotein (lpqW)	1.569		Cell Wall Component Proteins	G185E-7350	putative triacylglycerol synthase (tgs4)		3.832
Cell Structures Biosynthesis	G185E-8091	arabinogalactan arabinosyl transferase (embB)	1.763		RNA Metabolism	G185E-7241	DNA-binding protein HU homolog (hupB)	2.822							Other Pathogenesis Proteins	G185E-7577	NAD(P)H quinone reductase (lpdA)	1.557		Plasma Membrane Proteins	G185E-7137	probable transposase (Rv2885c)		3.805
Cell Structures Biosynthesis	G185E-8103	decaprenylphosphoryl-5-phosphoribose phosphatase (Rv3807c)	1.719		RNA Metabolism	G185E-6729	possible antitoxin (vapB38)	2.737							Proteins Involved in Symbiosis (except viral)	G185E-5056	two component sensor histidine kinase (prrB)	1.409		Plasma Membrane Proteins	G185E-7777	conserved integral membrane protein YrbE4B. Possible ABC transporter. (yrbE4B)		3.791
Carbohydrates Biosynthesis	G185E-7913	UDP-glucose 4-epimerase (galE1)	1.684		DNA Metabolism	G185E-7864	conserved hypothetical protein (Rv3586)	2.733							Proteins Involved in Symbiosis (except viral)	G185E-7757	possible triacylglycerol synthase (Rv3480c)	1.383		Plasma Membrane Proteins	G185E-4505	hypothetical protein (Rv0381c)		3.719
Cell Structures Biosynthesis	G185E-7913	UDP-glucose 4-epimerase (galE1)	1.684		Transcription Proteins	G185E-6196	metal sensor transcriptional regulator (cmtR)	2.663							Other Pathogenesis Proteins	G185E-6391	alpha(1->2)mannosyltransferase (Rv2181)	1.378		Transport Proteins	G185E-6936	antibiotic-transport ATP-binding protein ABC transporter (Rv2688c)		3.572
Amino Acid Biosynthesis	G185E-7270	probable glutamyl-tRNA(GLN) amidotransferase (subunit C) (gatC)	1.626		RNA Metabolism	G185E-6196	metal sensor transcriptional regulator (cmtR)	2.663							Proteins Involved in Interaction with Host	G185E-5295	probable transcriptional regulator protein (Rv1129c)	1.372		Plasma Membrane Proteins	G185E-6936	antibiotic-transport ATP-binding protein ABC transporter (Rv2688c)		3.572
Other Biosynthesis	G185E-7270	probable glutamyl-tRNA(GLN) amidotransferase (subunit C) (gatC)	1.626		RNA Metabolism	G185E-6268	possible toxin (mazF7)	2.638							Proteins Involved in Symbiosis (except viral)	G185E-5295	probable transcriptional regulator protein (Rv1129c)	1.372		Plasma Membrane Proteins	G185E-4418	trehalose 2-sulfotransferase (Rv0295c)		3.531
Nucleosides and Nucleotides Biosynthesis	G185E-4506	probable orotate phosphoribosyltransferase (pyrE)	1.444		Protein Metabolism	G185E-6268	possible toxin (mazF7)	2.638							Proteins Involved in Symbiosis (except viral)	G185E-8030	possible triacylglycerol synthase (Rv3740c)	1.358		Cell Wall Component Proteins	G185E-4418	trehalose 2-sulfotransferase (Rv0295c)		3.531
Other Biosynthesis	G185E-6814	probable aspartyl-tRNA synthetase (aspS)	1.416		RNA Metabolism	G185E-6389	conserved hypothetical protein (Rv2179c)	2.568							Cell Cycle and Division Proteins	G185E-4121	possible membrane protein (Rv0008c)	1.192		Plasma Membrane Proteins	G185E-6448	probable conserved transmembrane protein (Rv2235)		3.525
Cofactors, Prosthetic Groups, Electron Carriers Biosynthesis	G185E-6587	Z-decaprenyl diphosphate synthase (Rv2361c)	1.364		RNA Metabolism	G185E-6034	possible antitoxin (vapB13)	2.551												Cell Wall Component Proteins	G185E-6448	probable conserved transmembrane protein (Rv2235)		3.525
Cell Structures Biosynthesis	G185E-8102	DPPR synthase (ubiA)	1.356		Transcription Proteins	G185E-8056	probable two component transcriptional regulatory protein (tcrX)	2.526												Plasma Membrane Proteins	G185E-4820	possible conserved membrane protein (mmpS5)		3.517
Fatty Acids and Lipids Biosynthesis	G185E-5945	possible fatty-acid-CoA ligase (fadD1)	1.345		RNA Metabolism	G185E-8056	probable two component transcriptional regulatory protein (tcrX)	2.526												Plasma Membrane Proteins	G185E-5024	possible conserved integral membrane protein (Rv0870c)		3.472
Cofactors, Prosthetic Groups, Electron Carriers Biosynthesis	G185E-4539	thiamine-phosphate pyrophosphorylase (thiE)	1.143		Translation Proteins	G185E-7733	50S ribosomal protein L17 (rplQ)	2.491												Plasma Membrane Proteins	G185E-5964	PE-PGRS family protein PE_PGRS31		3.441
					Protein Metabolism	G185E-7733	50S ribosomal protein L17 (rplQ)	2.491												Plasma Membrane Proteins	G185E-5326	conserved hypothetical ala-, pro-rich protein (Rv1158c)		3.424
					Protein Metabolism	G185E-6692	probable ATP-dependent CLP protease proteolytic subunit 2 (clpP2)	2.436												Plasma Membrane Proteins	G185E-6482	possible conserved integral membrane protein (Rv2265)		3.403
					Protein Metabolism	G185E-4642	probable porphobilinogen deaminase (hemC)	2.389												Plasma Membrane Proteins	G185E-7736	30S ribosomal protein S11 (rpsK)		3.388
					RNA Metabolism	G185E-7425	possible transcriptional regulatory protein (probably TetR-family) (Rv3160c)	2.326												Cell Wall Component Proteins	G185E-5633	PE-PGRS family protein PE_PGRS27		3.372
					Protein Metabolism	G185E-7024	GCN5-related N-acetyltransferase (Rv2775)	2.304												Plasma Membrane Proteins	G185E-5681	possible transport system kinase (Rv1496)		3.357
					RNA Metabolism	G185E-6324	RNA methyltransferase (Rv2118c)	2.211												Plasma Membrane Proteins	G185E-4185	serine hydroxymethyltransferase (glyA2)	Rv0070c	3.353
					DNA Metabolism	G185E-7041	possible resolvase (Rv2792c)	2.205												Plasma Membrane Proteins	G185E-6508	probable conserved lipoprotein (lppO)		3.318
					Translation Proteins	G185E-5819	30S ribosomal protein S1 (rpsA)	2.028												Transport Proteins	G185E-6199	probable metal cation transporter P-type ATPase A (ctpF)		3.313
					Protein Metabolism	G185E-5819	30S ribosomal protein S1 (rpsA)	2.028												Plasma Membrane Proteins	G185E-6199	probable metal cation transporter P-type ATPase A (ctpF)		3.313
					DNA Metabolism	G185E-7707	possible transposase (Rv3430c)	2.013												Cell Wall Component Proteins	G185E-6199	probable metal cation transporter P-type ATPase A (ctpF)		3.313
					Protein Metabolism	G185E-6791	conserved hypothetical protein (Rv2551c)	2.007												Plasma Membrane Proteins	G185E-4681	naphthoate synthase monomer (menB)		3.286
					RNA Metabolism	G185E-5115	possible antitoxin (vapB9)	1.995												Cell Wall Biogenesis/Organization Proteins	G185E-8104	arabinogalactan UDP-galactofuranosyltransferase 2 (glfT2)		3.254
					RNA Metabolism	G185E-8092	conserved protein (Rv3796)	1.896												Lipopolysaccharide Metabolism Proteins	G185E-8104	arabinogalactan UDP-galactofuranosyltransferase 2 (glfT2)		3.254
					Translation Proteins	G185E-4864	50S ribosomal protein L18 (rplR)	1.892												Plasma Membrane Proteins	G185E-8104	arabinogalactan UDP-galactofuranosyltransferase 2 (glfT2)		3.254
					Protein Metabolism	G185E-4864	50S ribosomal protein L18 (rplR)	1.892												Plasma Membrane Proteins	G185E-5404	conserved hypothetical membrane protein (Rv1233c)		3.224
					DNA Metabolism	G185E-6401	conserved hypothetical protein (Rv2191)	1.888												Plasma Membrane Proteins	G185E-7695	10 kDa chaperonin (groES)		3.213
					RNA Metabolism	G185E-7857	possible tRNA/rRNA methyltransferase (Rv3579c)	1.879												Cell Wall Component Proteins	G185E-7695	10 kDa chaperonin (groES)		3.213
					Transcription Proteins	G185E-6162	probable transcriptional repressor (probably TetR-family) (mce3R)	1.87												Plasma Membrane Proteins	G185E-7257	probable conserved lipoprotein (lppY)		3.166
					RNA Metabolism	G185E-6162	probable transcriptional repressor (probably TetR-family) (mce3R)	1.87												Cell Wall Component Proteins	G185E-7257	probable conserved lipoprotein (lppY)		3.166
					DNA Metabolism	G185E-6767	hypothetical protein (Rv2529)	1.845												Plasma Membrane Proteins	G185E-6306	conserved hypothetical protein (Rv2100)		3.125
					Protein Metabolism	G185E-7477	conserved protein (Rv3207c)	1.821												Cell Wall Component Proteins	G185E-6306	conserved hypothetical protein (Rv2100)		3.125
					Transcription Proteins	G185E-8209	possible alternative RNA polymerase sigma factor SigM (sigM)	1.81												Plasma Membrane Proteins	G185E-5508	probable ATP-dependent helicase (dinG)		3.1
					RNA Metabolism	G185E-8209	possible alternative RNA polymerase sigma factor SigM (sigM)	1.81												Plasma Membrane Proteins	G185E-6297	probable membrane protein (Rv2091c)		3.098
					Protein Metabolism	G185E-6922	probable peptide methionine sulfoxide reductase (msrB)	1.788												Cell Wall Component Proteins	G185E-6297	probable membrane protein (Rv2091c)		3.098
					Translation Proteins	G185E-4828	probable iron-regulated elongation factor TU (tuf)	1.767												Plasma Membrane Proteins	G185E-7739	probable translation initiation factor if-1 (infA)		3.091
					Protein Metabolism	G185E-4828	probable iron-regulated elongation factor TU (tuf)	1.767												Cell Wall Component Proteins	G185E-7739	probable translation initiation factor if-1 (infA)		3.091
					Translation Proteins	G185E-5136	50S ribosomal protein L32 (rpmF)	1.751												Transport Proteins	G185E-5795	probable ionic transporter integral membrane protein (chaA)		3.076
					Protein Metabolism	G185E-5136	50S ribosomal protein L32 (rpmF)	1.751												Plasma Membrane Proteins	G185E-5795	probable ionic transporter integral membrane protein (chaA)		3.076
					Protein Metabolism	G185E-7506	polyphosphate kinase (ppk2)	1.73												Outer Membrane Proteins	G185E-4536	probable glutamine-binding lipoprotein (glnH)		3.027
					RNA Metabolism	G185E-6310	possible antitoxin (vapB37)	1.702												Plasma Membrane Proteins	G185E-7031	probable zinc protease (pepR)		2.995
					Transcription Proteins	G185E-7561	anti-sigma factor (rsbW)	1.656												Plasma Membrane Proteins	G185E-4714	conserved protein (Rv0580c)		2.988
					RNA Metabolism	G185E-7561	anti-sigma factor (rsbW)	1.656												Cell Wall Component Proteins	G185E-4714	conserved protein (Rv0580c)		2.988
					RNA Metabolism	G185E-6127	conserved hypothetical protein (Rv1930c)	1.631												Plasma Membrane Proteins	G185E-6523	unknown protein (Rv2305)		2.975
					Transcription Proteins	G185E-7693	transcriptional regulatory protein WhiB-like WhiB3. Contains [4FE-4S] cluster. (whiB3)	1.627												Periplasmic Proteins	G185E-7127	major secreted immunogenic protein (mpt70)		2.968
					RNA Metabolism	G185E-7693	transcriptional regulatory protein WhiB-like WhiB3. Contains [4FE-4S] cluster. (whiB3)	1.627												Transport Proteins	G185E-6940	TRK system potassium uptake protein CeoC (ceoC)		2.943
					Translation Proteins	G185E-7270	probable glutamyl-tRNA(GLN) amidotransferase (subunit C) (gatC)	1.626												Plasma Membrane Proteins	G185E-6940	TRK system potassium uptake protein CeoC (ceoC)		2.943
					Protein Metabolism	G185E-7270	probable glutamyl-tRNA(GLN) amidotransferase (subunit C) (gatC)	1.626												Plasma Membrane Proteins	G185E-5259	possible acyl-[acyl-carrier protein] desaturase (desA2)		2.893
					DNA Metabolism	G185E-6643	conserved hypothetical protein (Rv2413c)	1.619												Plasma Membrane Proteins	G185E-7543	conserved protein (Rv3269)		2.893
					DNA Metabolism	G185E-6216	transposase (Rv2014)	1.605												Cell Wall Component Proteins	G185E-5259	possible acyl-[acyl-carrier protein] desaturase (desA2)		2.893
					Transcription Proteins	G185E-5744	possible regulatory protein (Rv1556)	1.6												Cell Wall Component Proteins	G185E-7543	conserved protein (Rv3269)		2.893
					RNA Metabolism	G185E-5744	possible regulatory protein (Rv1556)	1.6												Plasma Membrane Proteins	G185E-5534	conserved hypothetical protein (Rv1354c)		2.879
					Translation Proteins	G185E-5832	50S ribosomal protein L35 (rpmI)	1.583												Plasma Membrane Proteins	G185E-8061	hypothetical leucine rich protein (Rv3770c)		2.852
					Protein Metabolism	G185E-5832	50S ribosomal protein L35 (rpmI)	1.583												Plasma Membrane Proteins	G185E-7900	PPE family protein PPE65		2.845
					RNA Metabolism	G185E-7660	possible toxin VapC46. Contains PIN domain. (vapC46)	1.581												Plasma Membrane Proteins	G185E-7241	DNA-binding protein HU homolog (hupB)		2.822
					Transcription Proteins	G185E-7604	probable alternative RNA polymerase sigma factor (fragment) (sigJ)	1.578												Periplasmic Proteins	G185E-7241	DNA-binding protein HU homolog (hupB)		2.822
					RNA Metabolism	G185E-7604	probable alternative RNA polymerase sigma factor (fragment) (sigJ)	1.578												Cell Wall Component Proteins	G185E-7241	DNA-binding protein HU homolog (hupB)		2.822
					RNA Metabolism	G185E-4352	probable transcriptional regulatory protein (probably TetR/AcrR-family) (Rv0232)	1.494												Cell Wall Component Proteins	G185E-4694	menaquinone Î²-prenyl reductase (menJ)		2.814
					Translation Proteins	G185E-4844	30S ribosomal protein S10 (rpsJ)	1.489												Plasma Membrane Proteins	G185E-7251	probable conserved integral membrane protein (Rv2994)		2.767
					Protein Metabolism	G185E-4844	30S ribosomal protein S10 (rpsJ)	1.489												Plasma Membrane Proteins	G185E-4287	mce-family protein Mce1A (mce1A)		2.758
					RNA Metabolism	G185E-7080	possible toxin (vapC22)	1.461												Cell Wall Component Proteins	G185E-4287	mce-family protein Mce1A (mce1A)		2.758
					Protein Metabolism	G185E-7080	possible toxin (vapC22)	1.461												Plasma Membrane Proteins	G185E-6813	probable transmembrane alanine and valine and leucine rich protein (Rv2571c)		2.729
					RNA Metabolism	G185E-6149	possible antitoxin (vapB14)	1.426												Plasma Membrane Proteins	G185E-5374	conserved hypothetical protein (Rv1204c)		2.715
					Translation Proteins	G185E-6814	probable aspartyl-tRNA synthetase (aspS)	1.416												Plasma Membrane Proteins	G185E-7169	conserved hypothetical alanine and arginine rich protein (Rv2917)		2.673
					RNA Metabolism	G185E-6814	probable aspartyl-tRNA synthetase (aspS)	1.416												Periplasmic Proteins	G185E-6107	probable exported protein (Rv1910c)		2.65
					Protein Metabolism	G185E-6814	probable aspartyl-tRNA synthetase (aspS)	1.416												Plasma Membrane Proteins	G185E-5411	malate dehydrogenase (mdh)		2.636
					Transcription Proteins	G185E-4737	two component DNA binding transcriptional regulatory protein (tcrA)	1.413												Cell Wall Component Proteins	G185E-5411	malate dehydrogenase (mdh)		2.636
					RNA Metabolism	G185E-4737	two component DNA binding transcriptional regulatory protein (tcrA)	1.413												Cell Wall Biogenesis/Organization Proteins	G185E-5058	putative acetyl-coenzyme A carboxylase carboxyl transferase (subunit beta) (accD3)		2.614
					Protein Metabolism	G185E-7641	conserved protein (Rv3365c)	1.411												Plasma Membrane Proteins	G185E-5058	putative acetyl-coenzyme A carboxylase carboxyl transferase (subunit beta) (accD3)		2.614
					Protein Metabolism	G185E-5056	two component sensor histidine kinase (prrB)	1.409												Transport Proteins	G185E-6806	probable glutamine-transport ATP-binding protein ABC transporter (glnQ)		2.564
					Transcription Proteins	G185E-5295	probable transcriptional regulator protein (Rv1129c)	1.372												Plasma Membrane Proteins	G185E-6806	probable glutamine-transport ATP-binding protein ABC transporter (glnQ)		2.564
					RNA Metabolism	G185E-5295	probable transcriptional regulator protein (Rv1129c)	1.372												Plasma Membrane Proteins	G185E-7126	possible integral membrane C-type cytochrome biogenesis protein (dipZ)		2.548
					Transcription Proteins	G185E-6548	probable transcriptional regulatory protein (probably AsnC-family) (Rv2324)	1.347												Periplasmic Proteins	G185E-8098	rv3802c lipase/thioesterase (Rv3802c)		2.548
					RNA Metabolism	G185E-6548	probable transcriptional regulatory protein (probably AsnC-family) (Rv2324)	1.347												Cell Wall Component Proteins	G185E-8098	rv3802c lipase/thioesterase (Rv3802c)		2.548
					RNA Metabolism	G185E-5545	possible sigma factor regulatory protein (Rv1364c)	1.304												Plasma Membrane Proteins	G185E-4671	possible conserved membrane protein (Rv0538)		2.526
					Protein Metabolism	G185E-5545	possible sigma factor regulatory protein (Rv1364c)	1.304												Plasma Membrane Proteins	G185E-5402	probable membrane protein (Rv1231c)		2.515
					Transcription Proteins	G185E-7448	possible transcriptional regulatory protein (Rv3183)	1.294												Cell Wall Component Proteins	G185E-5402	probable membrane protein (Rv1231c)		2.515
					RNA Metabolism	G185E-7448	possible transcriptional regulatory protein (Rv3183)	1.294												Plasma Membrane Proteins	G185E-7980	possible conserved membrane protein (Rv3695)		2.513
					Transcription Proteins	G185E-8129	transcriptional regulatory protein (probably AraC-family) (Rv3833)	1.273												Plasma Membrane Proteins	G185E-7733	50S ribosomal protein L17 (rplQ)		2.491
					RNA Metabolism	G185E-8129	transcriptional regulatory protein (probably AraC-family) (Rv3833)	1.273												Cell Wall Component Proteins	G185E-7733	50S ribosomal protein L17 (rplQ)		2.491
																				Cell Wall Component Proteins	G185E-5996	PPE family protein PPE29		2.474
																				Plasma Membrane Proteins	G185E-5743	probable fumarate reductase [membrane anchor subunit] (frdD)		2.462
																				Cell Wall Component Proteins	G185E-4460	conserved 13E12 repeat family protein (Rv0336)		2.447
																				Plasma Membrane Proteins	G185E-6692	probable ATP-dependent CLP protease proteolytic subunit 2 (clpP2)		2.436
																				Cell Wall Component Proteins	G185E-6692	probable ATP-dependent CLP protease proteolytic subunit 2 (clpP2)		2.436
																				Cell Wall Biogenesis/Organization Proteins	G185E-6361	UDP-N-acetylglucosamine--N-acetylmuramyl-(pentapeptide) pyrophosphoryl-decaprenol N-acetylglucosamine transferase (murG)		2.414
																				Plasma Membrane Proteins	G185E-6361	UDP-N-acetylglucosamine--N-acetylmuramyl-(pentapeptide) pyrophosphoryl-decaprenol N-acetylglucosamine transferase (murG)		2.414
																				Plasma Membrane Proteins	G185E-7216	dimycocerosyl phenolphthiocerol rhamnosyltransferase (Rv2962c)		2.409
																				Plasma Membrane Proteins	G185E-8148	conserved protein (Rv3850)		2.405
																				Plasma Membrane Proteins	G185E-4492	conserved hypothetical protein (Rv0368c)		2.394
																				Plasma Membrane Proteins	G185E-4642	probable porphobilinogen deaminase (hemC)		2.389
																				Transport Proteins	G185E-6558	integral membrane drug efflux protein (stp)		2.385
																				Plasma Membrane Proteins	G185E-6558	integral membrane drug efflux protein (stp)		2.385
																				Transport Proteins	G185E-6887	probable arsenic-transport integral membrane protein (arsC)		2.377
																				Plasma Membrane Proteins	G185E-6887	probable arsenic-transport integral membrane protein (arsC)		2.377
																				Plasma Membrane Proteins	G185E-4393	probable acyl-CoA dehydrogenase (fadE6)		2.36
																				Cell Wall Component Proteins	G185E-4393	probable acyl-CoA dehydrogenase (fadE6)		2.36
																				Plasma Membrane Proteins	G185E-6249	probable lipoprotein (lppI)		2.352
																				Plasma Membrane Proteins	G185E-5609	probable esterase (lipO)		2.352
																				Plasma Membrane Proteins	G185E-7021	probable conserved transmembrane protein (Rv2772c)		2.35
																				Cell Wall Biogenesis/Organization Proteins	G185E-5175	probable ribose-phosphate pyrophosphokinase (prsA)		2.346
																				Plasma Membrane Proteins	G185E-5175	probable ribose-phosphate pyrophosphokinase (prsA)		2.346
																				Cell Wall Component Proteins	G185E-5175	probable ribose-phosphate pyrophosphokinase (prsA)		2.346
																				Plasma Membrane Proteins	G185E-5740	probable fumarate reductase [flavoprotein subunit] (frdA)		2.343
																				Cell Wall Component Proteins	G185E-5002	3-phospho-L-serine-dependent S-sulfo-L-cysteine synthase (cysK2)		2.324
																				Plasma Membrane Proteins	G185E-5337	PPE family protein PPE17		2.304
																				Plasma Membrane Proteins	G185E-4306	probable O-methyltransferase (Rv0187)		2.302
																				Plasma Membrane Proteins	G185E-4446	probable UDP-glucose 6-dehydrogenase (udgA)		2.292
																				Plasma Membrane Proteins	G185E-6402	probable anthranilate phosphoribosyltransferase (trpD)		2.291
																				Plasma Membrane Proteins	G185E-7412	probable NADH dehydrogenase I (chain C) (nuoC)		2.279
																				Plasma Membrane Proteins	G185E-4722	conserved hypothetical integral membrane protein (yrbE2B)		2.257
																				Cell Wall Component Proteins	G185E-6062	conserved protein (Rv1867)		2.256
																				Plasma Membrane Proteins	G185E-6432	glutamate-ammonia-ligase adenylyltransferase (glnE)		2.232
																				Cell Wall Component Proteins	G185E-6432	glutamate-ammonia-ligase adenylyltransferase (glnE)		2.232
																				Plasma Membrane Proteins	G185E-5561	conserved hypothetical protein (Rv1378c)		2.228
																				Cell Wall Component Proteins	G185E-5561	conserved hypothetical protein (Rv1378c)		2.228
																				Plasma Membrane Proteins	G185E-6324	RNA methyltransferase (Rv2118c)		2.211
																				Plasma Membrane Proteins	G185E-7934	PE-PGRS family-related protein PE_PGRS61		2.208
																				Plasma Membrane Proteins	G185E-7002	probable dihydrodipicolinate synthase (dapA)		2.208
																				Cell Wall Component Proteins	G185E-7934	PE-PGRS family-related protein PE_PGRS61		2.208
																				Plasma Membrane Proteins	G185E-6618	probable 3'-phosphoadenosine 5'-phosphosulfate reductase (cysH)		2.197
																				Plasma Membrane Proteins	G185E-5985	PPE family protein PPE27		2.187
																				Cell Wall Component Proteins	G185E-4429	putative oxidoreductase (Rv0306)		2.167
																				Cell Wall Component Proteins	G185E-5649	conserved protein (Rv1466)		2.165
																				Plasma Membrane Proteins	G185E-5584	possible membrane protein (Rv1401)		2.158
																				Plasma Membrane Proteins	G185E-7235	possible conserved secreted protein (Rv2980)		2.135
																				Plasma Membrane Proteins	G185E-5866	unknown protein (Rv1676)		2.135
																				Cell Wall Biogenesis/Organization Proteins	G185E-4246	antigen 85C (fbpC)		2.126
																				Cell Wall Component Proteins	G185E-4246	antigen 85C (fbpC)		2.126
																				Plasma Membrane Proteins	G185E-6067	possible L-lactate dehydrogenase (cytochrome) (lldD2)		2.121
																				Cell Wall Component Proteins	G185E-6067	possible L-lactate dehydrogenase (cytochrome) (lldD2)		2.121
																				Plasma Membrane Proteins	G185E-5967	L-gulono-1,4-lactone dehydrogenase (Rv1771)		2.111
																				Cell Wall Component Proteins	G185E-5967	L-gulono-1,4-lactone dehydrogenase (Rv1771)		2.111
																				Cell Wall Component Proteins	G185E-6301	proteasome accessory factor C (pafC)		2.106
																				Plasma Membrane Proteins	G185E-8143	hypothetical protein (Rv3845)		2.101
																				Plasma Membrane Proteins	G185E-4840	probable membrane sugar transferase (Rv0696)		2.082
																				Plasma Membrane Proteins	G185E-7426	possible dioxygenase (Rv3161c)		2.072
																				Plasma Membrane Proteins	G185E-7545	probable conserved integral membrane protein (Rv3271c)		2.061
																				Plasma Membrane Proteins	G185E-5231	conserved protein (Rv1069c)		2.053
																				Plasma Membrane Proteins	G185E-5665	probable membrane protein (Rv1481)		2.04
																				Plasma Membrane Proteins	G185E-5819	30S ribosomal protein S1 (rpsA)		2.028
																				Cell Wall Component Proteins	G185E-5819	30S ribosomal protein S1 (rpsA)		2.028
																				Plasma Membrane Proteins	G185E-5776	partial REP13E12 repeat protein (Rv1588c)		2.026
																				Plasma Membrane Proteins	G185E-6791	conserved hypothetical protein (Rv2551c)		2.007
																				Plasma Membrane Proteins	G185E-8051	possible conserved membrane protein (Rv3760)		1.998
																				Plasma Membrane Proteins	G185E-5939	probable membrane protein (Rv1744c)		1.992
																				Plasma Membrane Proteins	G185E-6490	probable conserved transmembrane protein (Rv2273)		1.99
																				Plasma Membrane Proteins	G185E-4527	probable conserved transmembrane transport protein (mmpL1)		1.956
																				Cell Wall Component Proteins	G185E-4527	probable conserved transmembrane transport protein (mmpL1)		1.956
																				Plasma Membrane Proteins	G185E-6681	conserved protein (Rv2449c)		1.954
																				Cell Wall Biogenesis/Organization Proteins	G185E-6793	probable conserved membrane protein (Rv2553c)		1.936
																				Plasma Membrane Proteins	G185E-6793	probable conserved membrane protein (Rv2553c)		1.936
																				Plasma Membrane Proteins	G185E-5163	probable para-aminobenzoate synthase component I PABD (pabB)		1.928
																				Cell Wall Component Proteins	G185E-5163	probable para-aminobenzoate synthase component I PABD (pabB)		1.928
																				Plasma Membrane Proteins	G185E-5397	probable transmembrane protein (Rv1226c)		1.925
																				Plasma Membrane Proteins	G185E-7938	possible conserved alanine rich membrane protein (Rv3657c)		1.923
																				Plasma Membrane Proteins	G185E-6401	conserved hypothetical protein (Rv2191)		1.888
																				Cell Wall Component Proteins	G185E-6401	conserved hypothetical protein (Rv2191)		1.888
																				Plasma Membrane Proteins	G185E-6625	PE-PGRS family protein PE_PGRS41		1.883
																				Plasma Membrane Proteins	G185E-6166	mce-family protein Mce3B (mce3B)		1.876
																				Plasma Membrane Proteins	G185E-4320	possible conserved transmembrane protein (Rv0200)		1.873
																				Plasma Membrane Proteins	G185E-5779	probable transmembrane protein (Rv1591)		1.873
																				Cell Wall Biogenesis/Organization Proteins	G185E-8208	probable conserved transmembrane protein (Rv3910)		1.861
																				Plasma Membrane Proteins	G185E-8208	probable conserved transmembrane protein (Rv3910)		1.861
																				Plasma Membrane Proteins	G185E-6767	hypothetical protein (Rv2529)		1.845
																				Plasma Membrane Proteins	G185E-6512	probable aminotransferase (Rv2294)		1.837
																				Plasma Membrane Proteins	G185E-6404	probable ubiquinol-cytochrome C reductase (qcrC)		1.828
																				Plasma Membrane Proteins	G185E-7860	4-diphosphocytidyl-2C-methyl-D-erythritol synthase (ispD)		1.81
																				Plasma Membrane Proteins	G185E-8209	possible alternative RNA polymerase sigma factor SigM (sigM)		1.81
																				Plasma Membrane Proteins	G185E-5868	probable integral membrane protein (Rv1678)		1.8
																				Transport Proteins	G185E-5932	possible nitrate/nitrite transporter (narK2)		1.799
																				Plasma Membrane Proteins	G185E-5932	possible nitrate/nitrite transporter (narK2)		1.799
																				Plasma Membrane Proteins	G185E-4589	dihydrolipoamide dehydrogenase subunit (lpdC)		1.791
																				Plasma Membrane Proteins	G185E-5347	probable aminotransferase (Rv1178)		1.786
																				Cell Wall Component Proteins	G185E-7811	4-hydroxy-2-oxohexanoate aldolase (hsaF)		1.779
																				Plasma Membrane Proteins	G185E-5954	PE-PGRS family protein Wag22 (wag22)		1.776
																				Plasma Membrane Proteins	G185E-5276	conserved hypothetical protein (Rv1111c)		1.771
																				Cell Wall Component Proteins	G185E-4439	possible muconolactone isomerase (Rv0316)		1.769
																				Plasma Membrane Proteins	G185E-4828	probable iron-regulated elongation factor TU (tuf)		1.767
																				Cell Wall Component Proteins	G185E-4828	probable iron-regulated elongation factor TU (tuf)		1.767
																				Cell Wall Biogenesis/Organization Proteins	G185E-8091	arabinogalactan arabinosyl transferase (embB)		1.763
																				Plasma Membrane Proteins	G185E-8091	arabinogalactan arabinosyl transferase (embB)		1.763
																				Cell Wall Component Proteins	G185E-8091	arabinogalactan arabinosyl transferase (embB)		1.763
																				Plasma Membrane Proteins	G185E-4204	possible formate hydrogenase (hycE)		1.745
																				Transport Proteins	G185E-8119	conserved integral membrane transport protein (mmpL8)		1.742
																				Cell Wall Biogenesis/Organization Proteins	G185E-8119	conserved integral membrane transport protein (mmpL8)		1.742
																				Plasma Membrane Proteins	G185E-8119	conserved integral membrane transport protein (mmpL8)		1.742
																				Cell Wall Component Proteins	G185E-8119	conserved integral membrane transport protein (mmpL8)		1.742
																				Plasma Membrane Proteins	G185E-7506	polyphosphate kinase (ppk2)		1.73
																				Plasma Membrane Proteins	G185E-5185	conserved protein (Rv1026)		1.726
																				Transport Proteins	G185E-6194	probable metal cation transporter P-type ATPase G (ctpG)		1.724
																				Plasma Membrane Proteins	G185E-6194	probable metal cation transporter P-type ATPase G (ctpG)		1.724
																				Cell Wall Biogenesis/Organization Proteins	G185E-8103	decaprenylphosphoryl-5-phosphoribose phosphatase (Rv3807c)		1.719
																				Plasma Membrane Proteins	G185E-8103	decaprenylphosphoryl-5-phosphoribose phosphatase (Rv3807c)		1.719
																				Transport Proteins	G185E-7326	multidrugs-transport integral membrane protein (mmr)		1.712
																				Plasma Membrane Proteins	G185E-7326	multidrugs-transport integral membrane protein (mmr)		1.712
																				Plasma Membrane Proteins	G185E-5716	probable conserved polyketide synthase associated protein (papA4)		1.689
																				Plasma Membrane Proteins	G185E-7913	UDP-glucose 4-epimerase (galE1)		1.684
																				Plasma Membrane Proteins	G185E-4750	unknown protein (Rv0613c)		1.673
																				Plasma Membrane Proteins	G185E-8016	possible dehydrogenase (Rv3726)		1.665
																				Plasma Membrane Proteins	G185E-7168	probable signal recognition particle protein (ffh)		1.638
																				Cell Wall Component Proteins	G185E-7168	probable signal recognition particle protein (ffh)		1.638
																				Plasma Membrane Proteins	G185E-5729	possible lipoprotein (lprI)		1.631
																				Cell Wall Component Proteins	G185E-5729	possible lipoprotein (lprI)		1.631
																				Plasma Membrane Proteins	G185E-6498	probable dehydrogenase (Rv2280)		1.63
																				Cell Wall Component Proteins	G185E-6498	probable dehydrogenase (Rv2280)		1.63
																				Cell Wall Biogenesis/Organization Proteins	G185E-7693	transcriptional regulatory protein WhiB-like WhiB3. Contains [4FE-4S] cluster. (whiB3)		1.627
																				Cell Wall Component Proteins	G185E-7693	transcriptional regulatory protein WhiB-like WhiB3. Contains [4FE-4S] cluster. (whiB3)		1.627
																				Cell Wall Component Proteins	G185E-7270	probable glutamyl-tRNA(GLN) amidotransferase (subunit C) (gatC)		1.626
																				Cell Wall Biogenesis/Organization Proteins	G185E-8085	GTRA family protein (Rv3789)		1.616
																				Plasma Membrane Proteins	G185E-8085	GTRA family protein (Rv3789)		1.616
																				Plasma Membrane Proteins	G185E-7414	probable NADH dehydrogenase I (chain E) (nuoE)		1.606
																				Plasma Membrane Proteins	G185E-7419	probable NADH dehydrogenase I (chain J) (nuoJ)		1.603
																				Plasma Membrane Proteins	G185E-5313	probable conserved transmembrane transport protein (mmpL13b)		1.6
																				Plasma Membrane Proteins	G185E-4467	isoniazid inductible gene protein (iniC)		1.586
																				Plasma Membrane Proteins	G185E-7660	possible toxin VapC46. Contains PIN domain. (vapC46)		1.581
																				Plasma Membrane Proteins	G185E-7226	probable oxidoreductase (Rv2971)		1.579
																				Cell Wall Component Proteins	G185E-7226	probable oxidoreductase (Rv2971)		1.579
																				Periplasmic Proteins	G185E-5335	probable conserved lipoprotein (lpqW)		1.569
																				Cell Wall Component Proteins	G185E-7985	conserved protein (Rv3699)		1.548
																				Transport Proteins	G185E-5895	probable D-serine/alanine/glycine transporter protein (cycA)		1.538
																				Plasma Membrane Proteins	G185E-5895	probable D-serine/alanine/glycine transporter protein (cycA)		1.538
																				Plasma Membrane Proteins	G185E-4232	possible D-alpha-D-heptose-7-phosphate kinase (hddA)		1.537
																				Cell Wall Component Proteins	G185E-7429	probable methanol dehydrogenase transcriptional regulatory protein (moxR3)		1.537
																				Plasma Membrane Proteins	G185E-4202	possible hydrogenase (hycP)		1.535
																				Plasma Membrane Proteins	G185E-4350	probable phosphotriesterase (php)		1.532
																				Plasma Membrane Proteins	G185E-7937	conserved hypothetical protein (Rv3656c)		1.525
																				Plasma Membrane Proteins	G185E-5344	probable NADPH dependent 2,4-dienoyl-CoA reductase (fadH)		1.523
																				Cell Wall Component Proteins	G185E-5344	probable NADPH dependent 2,4-dienoyl-CoA reductase (fadH)		1.523
																				Plasma Membrane Proteins	G185E-4634	conserved protein (Rv0502)		1.522
																				Plasma Membrane Proteins	G185E-4415	ESX conserved component EccE3. ESX-3 type VII secretion system protein. Probable transmembrane protein. (eccE3)		1.509
																				Cell Wall Component Proteins	G185E-4415	ESX conserved component EccE3. ESX-3 type VII secretion system protein. Probable transmembrane protein. (eccE3)		1.509
																				Plasma Membrane Proteins	G185E-7680	hypothetical protein (Rv3403c)		1.504
																				Plasma Membrane Proteins	G185E-5033	possible conserved transmembrane protein (Rv0879c)		1.501
																				Plasma Membrane Proteins	G185E-4844	30S ribosomal protein S10 (rpsJ)		1.489
																				Cell Wall Component Proteins	G185E-4844	30S ribosomal protein S10 (rpsJ)		1.489
																				Cell Wall Component Proteins	G185E-5576	probable monoxygenase (Rv1393c)		1.478
																				Plasma Membrane Proteins	G185E-7080	possible toxin (vapC22)		1.461
																				Plasma Membrane Proteins	G185E-7328	conserved hypothetical protein (Rv3067)		1.451
																				Plasma Membrane Proteins	G185E-5766	probable PhiRv1 phage protein (Rv1578c)		1.445
																				Plasma Membrane Proteins	G185E-6231	universal stress protein family protein (Rv2028c)		1.437
																				Cell Wall Component Proteins	G185E-6231	universal stress protein family protein (Rv2028c)		1.437
																				Cell Wall Component Proteins	G185E-6814	probable aspartyl-tRNA synthetase (aspS)		1.416
																				Transport Proteins	G185E-4503	possible protein transport protein (secE2)		1.413
																				Plasma Membrane Proteins	G185E-4503	possible protein transport protein (secE2)		1.413
																				Plasma Membrane Proteins	G185E-4737	two component DNA binding transcriptional regulatory protein (tcrA)		1.413
																				Cell Wall Component Proteins	G185E-4503	possible protein transport protein (secE2)		1.413
																				Plasma Membrane Proteins	G185E-7641	conserved protein (Rv3365c)		1.411
																				Plasma Membrane Proteins	G185E-7332	probable conserved integral membrane protein (Rv3070)		1.41
																				Plasma Membrane Proteins	G185E-5056	two component sensor histidine kinase (prrB)		1.409
																				Cell Wall Component Proteins	G185E-5056	two component sensor histidine kinase (prrB)		1.409
																				Transport Proteins	G185E-6935	antibiotic-transport integral membrane leucine and valine rich protein ABC transporter (Rv2687c)		1.384
																				Plasma Membrane Proteins	G185E-6935	antibiotic-transport integral membrane leucine and valine rich protein ABC transporter (Rv2687c)		1.384
																				Plasma Membrane Proteins	G185E-7757	possible triacylglycerol synthase (Rv3480c)		1.383
																				Cell Wall Component Proteins	G185E-7757	possible triacylglycerol synthase (Rv3480c)		1.383
																				Plasma Membrane Proteins	G185E-6391	alpha(1->2)mannosyltransferase (Rv2181)		1.378
																				Plasma Membrane Proteins	G185E-4435	conserved hypothetical proline and threonine rich protein (Rv0312)		1.372
																				Plasma Membrane Proteins	G185E-6587	Z-decaprenyl diphosphate synthase (Rv2361c)		1.364
																				Plasma Membrane Proteins	G185E-8030	possible triacylglycerol synthase (Rv3740c)		1.358
																				Cell Wall Component Proteins	G185E-8030	possible triacylglycerol synthase (Rv3740c)		1.358
																				Cell Wall Biogenesis/Organization Proteins	G185E-8102	DPPR synthase (ubiA)		1.356
																				Plasma Membrane Proteins	G185E-8102	DPPR synthase (ubiA)		1.356
																				Plasma Membrane Proteins	G185E-5945	possible fatty-acid-CoA ligase (fadD1)		1.345
																				Plasma Membrane Proteins	G185E-7420	probable NADH dehydrogenase I (chain K) (nuoK)		1.318
																				Plasma Membrane Proteins	G185E-4153	possible conserved transmembrane protein (Rv0039c)		1.314
																				Periplasmic Proteins	G185E-4986	PE-PGRS family protein PE_PGRS12		1.314
																				Plasma Membrane Proteins	G185E-5237	conserved exported protein (Rv1075c)		1.312
																				Cell Wall Component Proteins	G185E-5237	conserved exported protein (Rv1075c)		1.312
																				Plasma Membrane Proteins	G185E-4590	probable conserved membrane protein (Rv0463)		1.308
																				Plasma Membrane Proteins	G185E-5549	conserved protein (Rv1367c)		1.196
																				Plasma Membrane Proteins	G185E-4121	possible membrane protein (Rv0008c)		1.192
																				Periplasmic Proteins	G185E-4432	possible conserved exported protein (Rv0309)		1.18
																				Cell Wall Component Proteins	G185E-4432	possible conserved exported protein (Rv0309)		1.18
